# Supplementary material for: Structural Evolution of Delta (B.1.617.2) and Omicron (BA.1) Spike Glycoproteins
Source: Int J Mol Sci. 2022 Aug 4;23(15):8680. doi: 10.3390/ijms23158680 (PMC9369368; doi:10.3390/ijms23158680)
Supplement: Supplementary file 1 [file ijms-23-08680-s001.zip]

Archive with 1 entries (1 files):
- ijms-1806565-supplementary.pdf
